# Supplementary material for: The Antiaging Potential of Dietary Plant-Based Polyphenols: A Review on Their Role in Cellular Senescence Modulation
Source: Nutrients. 2025 May 19;17(10):1716. doi: 10.3390/nu17101716 (PMC12114605; doi:10.3390/nu17101716)
Supplement: Supplementary file 1 [file nutrients-17-01716-s001.zip]

Archive with 1 entries (1 files):
- nutrients-3618402-supplementary.pdf
